# Supplementary material for: Evaluation of the potential of Rejuveinix plus dexamethasone against sepsis
Source: Future Microbiol. 2022 Sep 2:10.2217/fmb-2022-0044. doi: 10.2217/fmb-2022-0044 (PMC9443789; doi:10.2217/fmb-2022-0044)
Supplement: Supplementary file 1 [file supplementary_material.zip]

Archive with 23 entries (23 files):
- Fig_S1.tif
- Fig_S10.tiff
- Fig_S11.tiff
- Fig_S12.tiff
- Fig_S13_TGFB_kinetic_rev.tiff
- Fig_S14_OS.tiff
- Fig_S15_swimmer_arrows.tiff
- Fig_S16_Max_Improve.tif
- Fig_S2.tif
- Fig_S3.tif
- Fig_S4.tif
- Fig_S5.tif
- Fig_S6.tif
- Fig_S7.tif
- Fig_S8_Serum_CRP_kinetic_rev2.tiff
- Fig_S9_Time_50.tif
- Supplementary_Information_REVISED_JULY_9.docx
- Table_S1.docx
- Table_S2.docx
- Table_S3.docx
- Table_S4.docx
- Table_S5.docx
- Table_S6.docx
